# Supplementary material for: Characteristics of Shisa Family Genes in Zebrafish
Source: Int J Mol Sci. 2023 Sep 14;24(18):14062. doi: 10.3390/ijms241814062 (PMC10531659; doi:10.3390/ijms241814062)
Supplement: Supplementary file 1 [file ijms-24-14062-s001.zip]

Archive with 1 entries (1 files):
- ijms-2509123-supplementary.pdf
